# Supplementary material for: Transcriptome analysis and development of EST-SSR markers in Anoectochilus emeiensis (Orchidaceae)
Source: PLoS One. 2022 Dec 6;17(12):e0278551. doi: 10.1371/journal.pone.0278551 (PMC9725121; doi:10.1371/journal.pone.0278551)
Supplement: S1 Table — (XLSX) [file pone.0278551.s001.xlsx]

## Sheet: ssr-all
Sample number	U1017		U42760		U32259		CL1528		U28269		U1140		CL1364		u7123		u30086		CL3430
population = Longdongcun
499	165	171	160	160	129	129	154	174	158	160	159	163	149	149	119	122	155	158	159	159
513	159	171	160	160	129	129	174	174	158	160	159	159	152	152	119	119	?	?	156	156
516	165	174	160	160	129	129	174	174	156	156	159	159	149	149	119	122	155	155	162	162
518	162	168	160	160	123	123	174	174	156	156	159	159	149	149	119	119	155	158	156	156
519	174	174	160	160	132	132	174	174	156	156	159	159	149	149	119	122	155	164	156	162
525	159	159	163	166	123	123	154	154	156	158	159	157	149	149	119	119	161	161	159	162
526	165	165	163	163	126	132	154	174	158	158	159	159	149	158	119	119	164	164	156	156
18	162	171	160	160	123	126	174	174	158	160	161	161	149	158	119	119	158	164	156	162
19	159	159	160	160	123	132	174	174	156	158	161	161	149	149	119	119	164	164	156	156
55	162	162	160	160	123	129	174	174	156	158	159	159	149	149	119	119	164	164	156	159
56	171	171	160	166	129	129	154	174	156	158	161	161	149	149	122	122	155	158	156	159
57	165	168	160	166	126	129	174	174	156	156	159	159	149	149	119	119	155	158	159	168
62	159	162	160	160	126	129	170	174	158	160	159	159	149	149	119	119	155	158	156	159
66	162	168	160	157	123	123	154	174	158	160	159	161	149	158	119	119	155	155	156	156
68	162	162	160	163	123	123	174	174	158	158	159	159	149	149	119	119	155	161	156	153
70	165	174	160	160	132	132	170	174	160	162	159	159	152	152	119	122	155	161	156	156
71	162	162	160	160	129	129	154	154	158	158	159	159	149	149	119	119	155	155	156	159
72	162	165	160	160	123	123	170	170	158	160	159	159	149	152	119	119	155	155	156	156
73	165	168	160	160	129	129	174	174	166	160	159	161	152	152	119	119	155	155	156	156
77	162	162	160	160	129	129	154	174	160	160	159	159	149	158	119	122	158	158	156	156
78	165	162	160	157	126	129	154	174	158	162	159	159	149	152	119	119	155	158	156	159
79	162	168	160	160	129	129	154	174	160	160	159	161	149	152	119	119	155	158	156	159
80	165	165	160	160	126	126	154	154	162	162	159	159	149	158	119	119	158	158	156	153
81	162	162	160	160	123	123	174	174	158	162	165	165	149	149	119	119	155	158	156	153
83	165	159	160	160	126	126	170	174	166	166	161	161	149	149	119	119	161	164	156	159
84	165	168	160	163	129	123	170	174	158	158	159	159	149	149	119	119	155	155	156	156
87	162	162	160	160	123	126	170	174	?	?	159	159	149	152	119	122	155	155	156	156
88	162	162	160	163	123	129	154	170	158	158	161	161	149	149	119	119	158	164	159	153
89	162	162	160	160	129	129	154	154	158	158	159	159	149	149	119	119	164	164	156	159
93	162	162	160	160	129	129	174	174	160	162	159	159	149	149	119	119	155	161	156	156
93	162	165	160	160	129	129	174	174	160	160	159	159	149	158	119	122	155	161	156	153
95	159	162	160	160	123	132	154	174	156	160	159	165	149	152	119	122	155	161	156	153
96	162	162	160	160	132	132	158	174	160	160	159	159	152	158	119	119	155	161	156	153
97	162	168	160	163	129	129	154	174	158	158	161	161	149	149	119	119	155	158	153	159
99	159	162	160	163	123	129	174	174	158	158	159	159	149	149	119	122	158	158	156	156
111	168	171	160	169	123	126	158	170	?	?	159	165	149	158	119	119	155	161	156	156
120	171	174	160	163	126	132	154	158	158	158	159	159	149	149	119	119	155	158	156	156
225	159	168	160	163	129	132	154	174	156	156	159	159	149	158	119	119	164	164	156	156
226	171	174	160	160	129	132	154	174	156	156	157	159	149	149	119	122	155	155	156	156
228	162	162	160	160	123	129	174	174	160	160	159	159	149	149	119	113	155	155	156	156
229	165	165	160	160	123	129	154	154	158	158	159	159	149	152	119	119	158	158	159	162
233	162	171	166	160	123	132	166	174	156	156	159	159	149	152	119	119	155	164	156	156
244	162	165	160	163	129	129	174	174	158	158	159	159	149	149	119	119	155	158	159	162
270	162	162	160	160	126	126	154	154	156	158	159	159	149	149	119	119	164	164	156	159
272	162	162	160	160	129	129	166	166	158	160	159	159	149	149	119	119	155	158	156	156
273	159	174	160	160	123	123	174	174	156	162	161	161	149	149	119	119	155	158	156	159
274	159	174	160	160	123	126	158	174	156	156	159	159	149	149	119	119	155	155	153	159
280	165	165	160	160	123	126	154	166	158	162	159	159	149	149	119	122	155	164	159	156
291	168	168	160	160	129	129	154	174	158	158	159	165	149	152	119	119	155	155	159	159
299	162	168	160	157	123	123	154	174	156	156	159	163	149	158	119	119	155	155	159	159
306	168	168	160	160	123	123	154	166	160	160	163	163	149	149	119	119	155	158	159	159
309	168	168	160	160	123	123	154	154	160	160	161	161	152	158	119	119	155	155	159	159
316	165	171	160	157	126	126	158	174	156	156	159	161	152	158	119	119	155	155	156	159
318	159	159	160	160	129	129	174	174	156	156	161	161	149	149	119	122	161	161	159	159
350	162	162	160	163	126	129	174	174	160	160	159	159	152	152	119	119	155	161	159	159
351	162	162	160	163	126	129	174	174	156	156	157	157	149	149	119	119	155	158	159	159
433	162	162	163	163	123	123	154	174	160	162	157	159	149	149	119	119	164	164	159	159
455	171	171	160	166	123	123	166	174	156	158	159	159	149	149	122	122	155	158	156	156
465	162	162	160	160	126	129	174	174	156	156	159	159	149	149	119	122	155	155	159	159
476	162	168	160	160	126	129	174	174	156	156	157	159	149	152	119	119	161	164	156	156
488	165	165	160	163	126	129	174	174	160	160	159	159	149	158	119	119	155	164	153	153
543	162	162	163	163	123	132	174	174	156	156	161	161	149	149	119	119	155	155	159	156
1	162	168	160	160	123	129	174	174	156	156	161	161	149	149	119	119	155	164	156	153
3	162	162	160	163	129	129	170	174	156	158	159	159	149	149	119	119	155	155	159	159
6	171	171	160	160	129	129	174	174	156	160	159	161	149	152	119	119	155	164	159	159
7	162	162	160	160	126	129	154	158	156	158	159	161	149	149	119	119	155	155	156	153
8	162	162	163	163	123	132	?	?	158	158	159	159	149	149	119	119	158	158	159	162
9	159	159	160	160	132	132	154	154	160	160	161	161	149	149	119	119	161	161	156	156
10	159	159	160	160	123	129	154	174	156	156	159	161	149	149	119	119	164	164	159	156
11	171	171	166	166	123	129	154	174	156	158	159	159	149	149	119	119	161	161	159	156
12	165	171	160	160	123	129	158	158	156	156	159	159	149	149	116	116	158	158	159	159
15	159	159	160	160	126	126	154	158	156	156	159	159	149	149	119	119	155	155	159	159
42	162	162	160	157	123	129	174	174	156	156	159	159	149	152	119	119	155	158	162	162
43	162	162	160	163	123	129	174	174	156	156	159	159	149	152	119	119	155	155	162	159
44	168	168	160	160	123	129	154	174	156	156	159	161	149	149	119	116	155	158	159	159
128	159	159	160	157	123	126	154	174	158	162	161	161	149	149	119	116	158	158	159	159
130	156	171	160	160	129	129	170	174	158	158	?	?	149	152	119	119	155	155	159	156
141	165	177	160	160	123	132	154	174	160	160	159	161	149	149	119	119	158	158	159	162
160	162	162	160	163	123	126	174	174	156	160	159	159	149	158	119	122	155	164	159	162
161	174	174	160	163	126	129	154	174	158	162	159	159	149	149	119	119	155	164	159	159
165	171	171	160	160	132	132	174	174	158	158	159	159	152	152	119	119	155	155	162	162
247	165	159	160	160	123	129	154	174	158	162	159	159	149	149	119	119	155	161	159	159
249	162	162	160	163	123	132	154	174	158	160	159	159	149	152	119	119	155	155	159	159
population = Daping
34	159	162	160	157	123	123	154	166	156	156	159	161	149	149	119	119	161	161	156	156
35	168	174	160	160	132	132	174	174	158	158	157	163	149	158	119	119	161	161	159	159
40	162	171	160	160	132	129	174	178	156	156	159	159	158	158	119	119	161	164	156	159
41	165	168	160	160	123	123	174	174	162	162	157	161	149	149	119	119	155	155	159	159
51	159	162	160	163	129	132	174	178	160	160	157	159	149	158	119	122	155	161	156	162
92	162	168	160	160	123	129	154	166	160	156	159	159	149	158	119	119	155	164	156	159
94	162	165	160	160	123	129	154	174	156	156	159	159	158	158	119	119	155	164	159	159
101	162	174	160	160	123	123	166	174	156	156	159	159	149	149	119	122	158	158	159	162
102	162	162	160	160	123	123	154	166	156	156	159	163	149	149	119	119	155	155	156	159
103	162	165	160	160	129	129	174	174	156	156	159	159	149	149	119	122	155	155	156	159
104	171	171	160	163	123	123	154	174	156	156	159	163	149	149	119	119	155	164	159	159
106	159	159	160	163	126	129	154	174	160	160	159	159	149	149	119	119	155	164	159	159
108	162	162	160	163	129	132	174	174	156	156	159	159	149	158	119	119	155	164	156	159
109	168	171	160	160	132	132	174	174	156	156	159	163	149	158	119	119	155	164	156	159
112	165	165	160	160	129	129	174	174	158	158	159	161	149	149	119	119	155	164	156	162
118	159	168	160	163	126	126	154	174	156	156	159	159	149	158	119	119	155	155	159	162
133	159	162	160	163	123	129	154	174	156	156	159	159	149	149	119	119	155	164	162	156
142	162	162	160	157	123	123	174	174	160	160	159	159	149	149	119	119	155	161	159	159
157	159	162	160	160	129	132	154	174	156	160	159	159	149	158	119	122	155	164	156	159
166	162	162	160	166	126	129	158	158	158	158	161	161	149	149	119	119	158	158	156	159
176	162	168	160	160	126	129	154	174	156	158	159	159	149	149	119	119	155	158	156	159
178	165	168	160	160	126	126	174	174	158	160	159	159	149	149	119	119	155	155	159	159
202	159	165	160	160	129	132	174	174	158	162	159	163	149	149	119	119	155	158	156	162
204	159	165	160	160	132	132	174	174	162	162	159	161	149	149	119	119	155	155	159	159
242	171	171	160	160	129	126	154	154	160	160	159	161	149	149	119	116	155	155	156	159
250	168	174	160	160	123	123	154	174	158	158	159	161	149	149	119	119	155	164	159	159
268	162	168	163	163	123	129	174	174	156	156	159	159	149	149	119	119	155	155	156	159
315	162	162	160	160	129	129	154	170	158	158	159	159	149	149	119	119	161	164	156	159
322	162	162	163	163	123	123	174	174	158	160	159	159	149	149	119	119	158	161	159	162
330	168	168	160	160	129	129	174	174	158	160	159	159	149	149	119	119	155	155	156	159
335	162	168	163	163	123	123	174	174	158	160	157	161	149	149	119	119	155	155	159	162
336	162	162	160	160	129	129	174	174	158	160	161	161	149	149	119	119	161	161	159	159
338	165	171	160	160	129	129	174	174	158	158	159	159	158	158	119	122	155	155	159	159
339	162	171	160	160	123	132	174	174	156	156	159	159	149	158	119	122	155	155	156	153
342	165	171	160	160	123	126	166	170	158	160	161	161	149	158	119	122	155	155	159	159
326	162	165	163	163	132	132	174	174	160	162	159	159	149	149	119	119	158	158	162	162
418	171	171	160	160	129	135	154	174	158	160	159	159	149	149	122	119	155	164	162	159
468	159	159	160	163	126	129	174	178	158	160	?	?	149	158	119	119	155	164	156	159
492	168	171	160	160	129	132	174	174	158	160	157	157	149	149	119	119	161	161	162	162
496	162	168	160	160	123	129	174	174	158	160	159	159	149	149	119	119	155	155	156	159
528	171	174	160	166	129	132	174	174	156	158	159	163	149	149	119	128	155	155	156	156
529	171	165	160	163	123	129	154	174	156	158	159	161	149	158	119	119	158	164	156	156
532	171	171	160	160	129	132	174	174	158	160	161	163	149	152	119	119	158	161	159	159
536	165	177	160	160	129	132	166	174	158	158	159	165	149	149	119	119	155	155	159	156
39	165	165	160	160	123	132	154	174	156	156	161	161	152	152	119	119	155	164	156	156
population = Longdonghu
23	159	159	160	163	129	129	154	154	160	160	159	159	149	158	119	119	158	158	162	162
25	162	168	160	160	132	132	174	174	156	158	159	159	149	149	119	119	161	161	159	159
26	165	165	160	160	129	132	154	154	158	158	159	161	152	158	119	119	164	164	156	156
27	171	171	160	160	126	126	174	174	158	158	159	161	149	152	119	119	161	164	156	159
28	165	165	160	160	123	123	154	154	158	158	159	159	149	149	119	122	161	164	156	159
29	171	171	160	160	129	129	154	154	162	162	159	157	149	149	119	119	164	164	159	159
30	159	162	163	160	129	129	170	174	160	160	159	159	149	149	119	119	155	155	156	156
52	165	165	160	160	126	132	174	174	158	158	159	163	149	158	119	119	155	155	156	159
54	162	165	163	157	129	129	154	174	158	162	161	161	149	152	119	119	155	155	156	156
143	165	165	160	160	129	129	174	174	160	160	157	157	149	158	119	122	155	155	156	159
145	162	174	160	160	126	126	154	154	158	158	157	161	149	149	119	119	155	155	156	159
146	159	165	160	160	123	132	166	166	158	158	159	157	149	149	119	119	155	155	156	159
147	171	171	163	163	126	126	174	174	158	158	159	157	149	149	119	119	161	161	156	156
154	159	165	160	160	123	123	174	174	158	158	159	157	149	149	119	122	155	155	156	159
155	171	171	160	163	123	132	154	166	158	158	159	161	149	149	119	119	155	161	156	159
216	159	159	160	160	129	132	154	174	160	160	161	163	149	158	119	119	155	164	156	159
396	171	171	160	160	123	123	154	174	158	158	159	161	149	149	119	119	155	155	156	156
258	162	165	163	163	126	126	154	154	158	158	159	157	149	158	119	119	158	158	156	156
260	162	165	160	160	129	129	166	166	160	160	159	159	149	152	119	119	161	161	159	159
262	165	165	160	160	123	123	154	174	158	158	159	161	149	158	119	119	155	155	156	156
365	171	171	160	160	126	129	154	174	158	160	159	159	149	158	119	119	164	164	156	156
373	171	171	160	160	129	132	154	154	158	160	161	161	149	152	119	119	164	164	156	156
438	162	162	160	160	126	132	154	174	158	158	159	159	149	149	119	119	155	164	159	159
441	162	168	163	163	126	132	174	174	156	156	159	159	149	149	119	119	161	164	159	159
450	162	165	160	160	123	132	158	158	158	158	157	159	149	149	119	119	155	161	156	156
472	165	159	160	160	126	132	166	174	158	160	161	161	149	149	119	119	155	161	156	159
473	165	165	160	160	126	129	166	154	158	158	159	159	149	149	119	119	158	161	156	159
population = Jinzhulin
45	165	168	160	163	126	132	154	174	156	158	159	163	149	149	119	119	161	161	159	159
46	165	168	160	160	126	126	154	174	156	160	161	161	149	158	119	119	155	158	156	159
47	165	165	160	160	129	129	154	158	160	160	159	159	149	149	119	119	155	155	159	159
59	165	165	160	160	129	129	162	174	160	160	159	159	149	149	119	119	155	155	159	159
60	159	162	160	160	123	123	174	174	166	166	161	161	152	152	119	119	164	164	156	159
61	159	159	160	160	123	123	154	174	158	160	159	159	149	149	119	122	155	158	156	159
113	165	165	160	160	123	123	174	174	156	160	159	159	149	149	119	122	158	161	156	159
114	159	165	160	160	123	132	162	174	156	160	159	159	149	149	119	119	155	161	159	159
115	165	171	160	163	132	123	154	174	156	156	161	161	149	149	119	122	155	161	156	159
116	162	165	160	160	123	126	158	174	156	158	159	161	149	149	119	122	158	164	156	159
170	162	162	160	160	126	126	174	174	156	158	159	161	158	158	119	119	155	164	159	162
173	171	171	160	160	123	135	158	158	158	158	159	161	149	149	119	119	155	161	159	159
174	165	165	160	160	132	132	154	154	156	156	159	161	149	158	119	122	155	155	156	156
197	168	168	160	160	123	132	174	174	156	156	159	159	149	149	119	122	155	161	159	159
399	165	165	160	160	126	132	174	174	156	160	161	161	149	149	119	122	155	161	159	159
410	171	171	160	160	123	123	154	154	158	158	157	161	149	149	119	119	155	161	159	159
411	171	171	160	160	129	132	174	162	156	156	159	163	149	149	119	119	155	155	156	159
541	159	159	160	160	123	123	174	174	158	160	159	159	149	149	119	119	155	158	159	159
452	168	168	160	160	126	132	174	174	156	158	157	159	149	149	119	122	155	155	156	159
population = Chuanzhusi
64	162	168	160	160	123	123	154	174	158	158	159	159	149	152	119	119	155	158	156	156
344	159	159	160	163	126	129	154	174	158	158	159	157	149	149	119	122	158	158	156	156
345	159	159	160	163	126	129	154	174	158	158	159	157	149	149	119	119	158	158	156	156
346	168	168	160	160	123	129	154	178	158	158	159	159	149	158	119	119	158	158	156	156
347	168	168	160	160	123	129	154	178	158	158	159	159	149	158	119	122	158	164	156	156
348	162	168	160	160	123	123	154	174	158	158	159	159	149	152	119	119	155	158	156	156
349	171	171	160	160	129	132	154	170	158	158	159	159	149	149	119	122	155	164	156	156
population = Wuhe
65	162	162	160	166	123	129	154	174	158	160	159	161	149	152	119	122	155	158	156	159
234	165	165	160	160	123	123	174	174	158	158	159	159	149	149	119	122	158	158	156	156
239	171	171	160	166	123	132	174	174	158	158	159	161	149	152	119	119	155	158	159	159
359	165	165	160	160	123	123	174	174	160	156	159	163	149	152	119	122	164	164	159	165
363	165	165	160	160	129	129	174	174	158	158	159	159	149	149	119	119	155	158	156	156
